# Supplementary material for: PUF60/AURKA Axis Contributes to Tumor Progression and Malignant Phenotypes in Bladder Cancer
Source: Front Oncol. 2020 Oct 7;10:568015. doi: 10.3389/fonc.2020.568015 (PMC7576680; doi:10.3389/fonc.2020.568015)
Supplement: TABLE S1 — Primers for PCR and real-time PCR. [file Table_1.XLSX]

## Sheet: Sheet1
Name	forward primer (5'-3')	reverse primer (5'-3')
GAPDH	GGAGCGAGATCCCTCCAAAAT	GGCTGTTGTCATACTTCTCATGG
PUF60	GACCTCTCAGACGATGACATCA	TCTCGTACTCAATGAAGCCGT
AURKA	GAGGTCCAAAACGTGTTCTCG	ACAGGATGAGGTACACTGGTTG
CDCA5	GAGGTCCCAGCGGAAATCAG	TCTTTAAGACGATGGGCTTTCTG
CDCA8	GAAGGGCAGTAGTCGGGTG	TCACGGTCGAAGTCTTTCAGA
CDC20	GCACAGTTCGCGTTCGAGA	CTGGATTTGCCAGGAGTTCGG
CKS1B	TATTCGGACAAATACGACGACG	CGCCAAGATTCCTCCATTCAGA
TACC3	TCGCCACCAGAAGTTACCG	TCCCGCAGAGGTGTCTGAAA
TK1	GGGCAGATCCAGGTGATTCTC	TGTAGCGAGTGTCTTTGGCATA
RAD21	GGATAAGAAGCTAACCAAAGCCC	CTCCCAGTAAGAGATGTCCTGAT
RECQL4	GCGCTCTACCGGGAATACC	CAGCCCGATTCAGATGGGG
TRIP13	ACTGTTGCACTTCACATTTTCCA	TCGAGGAGATGGGATTTGACT
AURKA（-164~43)	TTTCTCTATCGATAGGTACCCGGGTTCTTAGGGAGCAAGT	GATCGCAGATCTCGAGACCCAAGGACCCAAGTCTT
AURKA(-341~43)	TTTCTCTATCGATAGGTACCTCTCGCCATCTTACTTACTGG	GATCGCAGATCTCGAGACCCAAGGACCCAAGTCTT
AURKA(-606~43)	TTTCTCTATCGATAGGTACCTGCCACCTTGCTAACTCTCG	GATCGCAGATCTCGAGACCCAAGGACCCAAGTCTT
AURKA(-808~43)	TTTCTCTATCGATAGGTACCACGAGGACAAGAACCCGAT	GATCGCAGATCTCGAGACCCAAGGACCCAAGTCTT
AURKA(-1014~43)	TTTCTCTATCGATAGGTACCCGGTCTCTTCACTTCTGCTG	GATCGCAGATCTCGAGACCCAAGGACCCAAGTCTT
AURKA(-1239~43)	TTTCTCTATCGATAGGTACC TGGGTAGTCTGGCAAAGAAA	GATCGCAGATCTCGAGACCCAAGGACCCAAGTCTT
